# Supplementary material for: Improving accuracy of estimating glomerular filtration rate using artificial neural network: model development and validation
Source: J Transl Med. 2020 Mar 10;18:120. doi: 10.1186/s12967-020-02287-y (PMC7063770; doi:10.1186/s12967-020-02287-y)
Supplement: Supplementary file 3 — Additional file 3. An Excel file to implement the 9-variable ANN model. [file 12967_2020_2287_MOESM3_ESM.xlsx]

## Sheet: 9-variable ANN Model
	The Artificial Neural Network (ANN) Model for GFR estimation										ANN Calculation Procedures												Sturcture of ANN
	(Instruction: You can change the values of variables in the Input Panel to calculate eGFR, and the result in the Output Panel will be updated in real time.)
												Preprocess of Variables												Parameters for Min-Max Normlization of Variables
												nlogScr	nlogScys	nlogBUN	nAge	nSex	nBMI	nUA	nALB	nHGB				logScr		logScys		logBUN		Age		BMI		UA		ALB		HGB
		Input Panel										#NUM!	#NUM!	#NUM!	-1.50704	1	-1.97099	-1.17976	-2.02941	-1.73282				min	max	min	max	min	max	min	max	min	max	min	max	min	max	min	max
																								-1.1497	1.9381	-0.9163	1.805	1.0785	4.5698	18	89	12.8906	39.4421	1.244	15.0845	1.75	5.15	4.8	17.9
			Serum Creatinine			mg/dL								hidden_1	hidden_2	hidden_3	hidden_4
												Hidden Layer	input	#NUM!	#NUM!	#NUM!	#NUM!
			Serum Cystatin C			mg/L							linear transformation	#NUM!	#NUM!	#NUM!	#NUM!
													nonlinear activation	#NUM!	#NUM!	#NUM!	#NUM!							Input Layer (9 neurons) to Hidden Layer (4 neurons)								Hidden Layer (4 neurons) to Output Layer (1 neuron)
			Age			years
																								Weights (9 * 4 Matrix)								Weights ( 4 * 1 Matrix)
			Gender																						hidden_1	hidden_2	hidden_3	hidden_4					output
																								input_1	-0.594721	-0.00543305	-0.0052899	-0.00297635				hidden_1	0.774853
			Body Mass Index			kg/m2								output										input_2	-0.432256	-0.00483614	-0.00743749	-0.00234947				hidden_2	0.00961788
												Output Layer	input	#NUM!										input_3	-0.0295584	-0.00400059	-0.000585353	-0.00205182				hidden_3	0.0110976
			Blood Urea Nitrogen			mg/dL							linear transformation	#NUM!										input_4	-0.145574	-0.00224567	7.06181e-05	-0.00159636				hidden_4	0.00518536
													identity activation	#NUM!										input_5	-0.01665	-0.0022587	-0.00632853	-0.0012333
			Albumin			g/dL																		input_6	-0.229383	-0.00356726	-0.00288728	-0.00252479
																								input_7	-0.0851402	0.00100944	-0.00341256	0.000696674
			Uric Acid			mg/dL						Anti-normalization back to GFR												input_8	-0.0199418	-0.00140018	-0.00255432	-0.00246122
																								input_9	0.129264	-0.000999848	0.00480712	-0.000205043
			Hemoglobin			g/L						estimated GFR		#NUM!	mL/min/1.73 m2
																								Bias of neurons in Hidden Layer								Bias of neurons in Output Layer
																									hidden_1	hidden_2	hidden_3	hidden_4					output
																									0.385374	-0.807758	-0.908469	-0.426261					-0.639189
		Output Panel
			Estimated GFR		#NUM!	mL/min/1.73 m2
																								Parameters for Anti-normlization of output of Ladder Network
																								GFR
																								min	max
																								8.3654	153.065
